# Supplementary material for: Characterisation of Yersinia pseudotuberculosis bioserotype 1/O:2b ST16 causing a bovine mastitis infection in a dairy cow in Germany
Source: Front Vet Sci. 2026 Jun 3;13:1833805. doi: 10.3389/fvets.2026.1833805 (PMC13272150; doi:10.3389/fvets.2026.1833805)
Supplement: Supplementary file 1 [file Table_1.XLSX]

## Sheet: Table S1
Growth performance	25-YE00352	25-YE00385	25-YE00386
CIN (Yersinia-like)1	+	+	+
CR-MOX (pYV)2	-	-	-
Motility
SIMA 25°C (37°C)	- (-)	- (-)	- (-)
Biochemical reaction
Lipase	+	+	+
Urease	+	+	+
Citrat	-	-	-
Mukat	-	-	-
Ornithin	-	-	-
VP 25°C (37°C)	- (-)	- (-)	- (-)
Sugar utilisation
Aesculin	+	+	+
Cellobiose	-	-	-
Indol	-	-	-
Melibiose	+	+	+
Rhamnose	+	+	+
Saccharose	-	-	-
Salicin	-	-	-
Sorbose	-	-	-
Trehalose	+	+	+
Xylose	+	+	+
Raffinose	-	-	-
Species (biotype)	YPS (BT1)	YPS (BT1)	YPS (BT1)
1 YPS colonies: deep-red center with a translucent, sharp border (bull's-eye); 2 pYV-positive: small orange-red colonies, pYV-negative: large colourless colonies
Abbreviation: CIN, cefsulodin-irgasan-novobiocin; CR-MOX, Congo red magnesium oxalate; SIMA, Simmons citrate agar; VP, Voges Proskauer

## Sheet: Table S2
LIMS-Nr	25-YE00352	25-YE00385	25-YE00386
Antibiotic inhibition zones (mm)
CTX	38	38	38
S	18	18	17
TE	25	24	25
IMI	31	31	31
AMK	23	23	22
CHL	24	23	26
CN	19	19	19
NOR	27	28	28
MER	34	33	35
AMC	31	31	31
NAL	28	30	31
E	6	6	6
W	26	26	27
SXT	23	23	26
AMP	31	29	32
CIP	31	28	31
FFC	26	24	27
CAZ (30)	32	32	34
FEP	35	33	38
ENR	32	30	31
OT	25	24	24
OA	29	27	29
CL	27	26	27
CAZ (10)	31	31	32
Abbreviation: AMK, amikacin; AMC, amoxicillin/clavulanic acid; AMP, ampicillin; CAZ, ceftazidime; CHL, chloramphenicol; CIP, ciprofloxacin; CL, cephalexin, CN, gentamicin; CTX, cefotaxime; E, erythromycin; ENR, enrofloxacin; FEP, cefepime; FFC, florfenicol; IMI, imipenem; MER, meropenem; NAL, nalidixic acid; NOR, norfloxacin; OA, oxolonic acid; OT, oxytetracycline; S, streptomycin; SXT, trimethop…

## Sheet: Table S3
Property	25-YE00352
Species	Yersinia pseudotuberculosis
MLST
Sequence type (ST)	16
MLST scheme	ypseudotuberculosis_achtman_3
Allele profile	adk(4);argA(2);aroA(10);glnA(2);thrA(2);tmk(5);trpE(1)
Resistance genes
AMR genes (total)	0
Stress genes (total)	0
Virulence factors (VFs)
VFs (total)	161
VF genes	ail;cheA;cheB;cheD;cheR;cheW;cheY;cheZ;cnf;cpsG;fepE;flgA;flgB;flgC;flgD;flgE;flgF;flgG;flgH;flgI;flgJ;flgK;flgK;flgL;flgM;flgN;flhA;flhB;flhB;flhC;flhD;flhE;fliA;fliB;fliC;fliD;fliE;fliE;fliF;fliF;fliG;fliH;fliI;fliI;fliJ;fliK;fliL;fliM;fliN;fliN;fliO;fliP;fliP;fliQ;fliQ;fliR;fliS;fliT;fliZ;gmd;invA;invB;invC;lafU;motA;motA;motB;pilL;pilM;pilN;pilO;pilP;pilQ;pilR;pilS;pilU;pilV;pla;psaA;psaB;psa…
VF classes	Adherence (18);Effector_delivery_system (42);Exoenzyme (1);Exotoxin (2);Immune_modulation (14);Invasion (4);Motility (49);N/A (2);Nutritional/Metabolic_factor (12);Others (17)
Plasmids
Inc types (total)	0
Cumulative plasmid length	0
Plasmid replication elements	0
Plasmid mobilization elements	0
Plasmid conjugation elements	0
Plasmid oriTs	0
Taxonomy
Reference species	Yersinia pseudotuberculosis
Reference identity	0.908
Reference accession	GCF_001319705.1
Reference genome	Yersinia pseudotuberculosis strain IP32881
Best reference (accession)	Yersinia pseudotuberculosis IP32953 (GCF_000834295.1)
Average nucleotide identity (ANI)	99.3

## Sheet: Table S4
ID/accession	ST (MLST)	MLST scheme	Allele profile	AMR gene (total)	AMR gene	AMR localization	AMR classes (gene)	Stress gene (total)	Virulence factor (total)	VF genes	VF classes	pYV	HPI	YAPI	YPM	Plasmids (total)	Plasmid Inc-types	Plasmid cumulative length	Plasmids replication elements	Plasmids mobilization elements	Plasmids conjugation elements	Plasmid oriTs	Reference species	Reference identity	Reference accession	Reference genome
GCA_001172325.1	16	ypseudotuberculosis_achtman_3	adk(4);argA(2);aroA(10);glnA(2);thrA(2);tmk(5);trpE(1)	1	blaTEM(~)	chromosome (1)	BETA-LACTAM (blaTEM(~))	0	184	ail;cheA;cheB;cheD;cheR;cheW;cheY;cheZ;cnf;cpsG;fepE;flgA;flgA;flgB;flgB;flgC;flgC;flgD;flgD;flgE;flgE;flgF;flgG;flgG;flgH;flgH;flgI;flgJ;flgK;flgL;flgM;flgN;flhA;flhB;flhB;flhC;flhD;flhE;fliA;fliB;fliC;fliD;fliE;fliE;fliF;fliF;fliG;fliH;fliI;fliI;fliJ;fliK;fliL;fliM;fliN;fliN;fliO;fliP;fliP;fliQ;fliQ;fliR;fliS;fliT;fliZ;gmd;invA;invB;invC;lafU;motA;motA;motB;pilL;pilM;pilN;pilQ;pilR;pilS;pilU;pi…	Adherence (19);Effector_delivery_system (59);Exoenzyme (1);Exotoxin (2);Immune_modulation (14);Invasion (4);Motility (49);Nutritional/Metabolic_factor (12);Others (24)	-	-	+	-	2	pIP31758(p153)_1_p153;ColRNAI_1	183943	2	0	2	0	Yersinia pseudotuberculosis	1	GCF_001172325.1	Yersinia pseudotuberculosis strain IP32463
GCA_001319685.1	16	ypseudotuberculosis_achtman_3	adk(4);argA(2);aroA(10);glnA(2);thrA(2);tmk(5);trpE(1)	1	blaTEM-116	plasmid (1)	BETA-LACTAM (blaTEM-116)	0	222	ail;cheA;cheB;cheD;cheR;cheW;cheY;cheZ;cnf;cpsG;fepE;flgA;flgA;flgB;flgB;flgC;flgC;flgD;flgD;flgE;flgE;flgF;flgG;flgG;flgH;flgH;flgI;flgJ;flgK;flgK;flgL;flgL;flgM;flgN;flhA;flhB;flhB;flhC;flhD;flhE;fliA;fliB;fliC;fliD;fliD;fliE;fliE;fliF;fliF;fliG;fliH;fliI;fliI;fliJ;fliK;fliL;fliM;fliN;fliN;fliO;fliP;fliP;fliQ;fliQ;fliR;fliS;fliS;fliT;fliZ;gmd;invA;invB;invC;lafU;lcrE;lcrG;lcrO;lcrQ;lcrR;lcrV;mo…	Adherence (18);Effector_delivery_system (89);Exoenzyme (1);Exotoxin (2);Immune_modulation (14);Invasion (4);Motility (49);Nutritional/Metabolic_factor (12);Others (33)	+	-	+	-	2	IncFII(Y)_1_ps;ColRNAI_1	120892	2	1	0	0	Yersinia pseudotuberculosis	1	GCF_001319685.1	Yersinia pseudotuberculosis strain IP32921
GCA_001319705.1	16	ypseudotuberculosis_achtman_3	adk(4);argA(2);aroA(10);glnA(2);thrA(2);tmk(5);trpE(1)	1	blaTEM(~)	plasmid (1)	BETA-LACTAM (blaTEM(~))	0	223	ail;cheA;cheB;cheD;cheR;cheW;cheY;cheZ;cnf;cpsG;fepE;flgA;flgA;flgB;flgB;flgC;flgC;flgD;flgD;flgE;flgE;flgF;flgG;flgG;flgH;flgH;flgI;flgJ;flgK;flgK;flgL;flgL;flgM;flgN;flhA;flhB;flhB;flhC;flhD;flhE;fliA;fliB;fliC;fliD;fliD;fliE;fliE;fliF;fliF;fliG;fliH;fliI;fliI;fliJ;fliK;fliL;fliM;fliN;fliN;fliO;fliP;fliP;fliQ;fliQ;fliR;fliS;fliS;fliT;fliZ;gmd;invA;invB;invC;lafU;lcrE;lcrG;lcrO;lcrQ;lcrR;lcrV;mo…	Adherence (19);Effector_delivery_system (89);Exoenzyme (1);Exotoxin (2);Immune_modulation (14);Invasion (4);Motility (49);Nutritional/Metabolic_factor (12);Others (33)	+	-	+	-	2	IncFII(Y)_1_ps;ColRNAI_1	125321	2	1	0	0	Yersinia pseudotuberculosis	1	GCF_001319705.1	Yersinia pseudotuberculosis strain IP32881
GCA_002554645.1	16	ypseudotuberculosis_achtman_3	adk(4);argA(2);aroA(10);glnA(2);thrA(2);tmk(5);trpE(1)	0	n.a.	n.a.	n.a.	0	180	ail;cheA;cheB;cheD;cheR;cheW;cheY;cheZ;cnf;cpsG;fepE;flgA;flgA;flgB;flgB;flgC;flgC;flgD;flgD;flgE;flgE;flgF;flgG;flgG;flgH;flgH;flgI;flgJ;flgK;flgK;flgL;flgL;flgM;flgN;flhA;flhB;flhB;flhC;flhD;flhE;fliA;fliB;fliC;fliD;fliD;fliE;fliE;fliF;fliF;fliG;fliH;fliI;fliI;fliJ;fliK;fliL;fliM;fliN;fliN;fliO;fliP;fliP;fliQ;fliQ;fliR;fliS;fliS;fliT;fliZ;gmd;invA;invB;invC;invC;invD;invD;lafU;motA;motA;motB;pi…	Adherence (20);Effector_delivery_system (43);Exoenzyme (1);Exotoxin (2);Immune_modulation (14);Invasion (7);Motility (49);Nutritional/Metabolic_factor (12);Others (32)	-	-	+	-	0	n.a.	0	0	0	0	0	Yersinia pseudotuberculosis	0.959	GCF_001319705.1	Yersinia pseudotuberculosis strain IP32881
GCA_003546905.1	16	ypseudotuberculosis_achtman_3	adk(4);argA(2);aroA(10);glnA(2);thrA(2);tmk(5);trpE(1)	0	n.a.	n.a.	n.a.	0	180	ail;cheA;cheB;cheD;cheR;cheW;cheY;cheZ;cnf;cpsG;fepE;flgA;flgA;flgB;flgB;flgC;flgC;flgD;flgD;flgE;flgE;flgF;flgG;flgG;flgH;flgH;flgI;flgJ;flgK;flgK;flgL;flgL;flgM;flgN;flhA;flhB;flhB;flhC;flhD;flhE;fliA;fliB;fliC;fliD;fliD;fliE;fliE;fliF;fliF;fliG;fliH;fliI;fliI;fliJ;fliK;fliL;fliM;fliN;fliN;fliO;fliP;fliP;fliQ;fliQ;fliR;fliS;fliS;fliT;fliZ;gmd;invA;invB;invC;invC;invD;invD;lafU;motA;motA;motB;pi…	Adherence (20);Effector_delivery_system (43);Exoenzyme (1);Exotoxin (2);Immune_modulation (14);Invasion (7);Motility (49);Nutritional/Metabolic_factor (12);Others (32)	-	-	+	-	0	n.a.	0	0	0	0	0	Yersinia pseudotuberculosis	0.962	GCF_001319705.1	Yersinia pseudotuberculosis strain IP32881
GCA_003798445.1	16	ypseudotuberculosis_achtman_3	adk(4);argA(2);aroA(10);glnA(2);thrA(2);tmk(5);trpE(1)	0	n.a.	n.a.	n.a.	0	214	ail;cheA;cheB;cheD;cheR;cheW;cheY;cheZ;cnf;cpsG;fepE;flgA;flgB;flgC;flgD;flgE;flgF;flgG;flgH;flgI;flgJ;flgK;flgL;flgM;flgN;flhA;flhB;flhB;flhC;flhD;flhE;fliA;fliB;fliC;fliD;fliD;fliE;fliE;fliF;fliF;fliG;fliH;fliI;fliI;fliJ;fliK;fliL;fliM;fliN;fliN;fliO;fliP;fliP;fliQ;fliQ;fliR;fliS;fliS;fliT;fliZ;gmd;invA;invB;invC;invC;invD;invD;lafU;lcrE;lcrG;lcrO;lcrQ;lcrR;lcrV;motA;motA;motB;pilL;pilM;pilN;pi…	Adherence (20);Effector_delivery_system (89);Exoenzyme (1);Exotoxin (2);Immune_modulation (14);Invasion (7);Motility (49);Nutritional/Metabolic_factor (12);Others (20)	+	-	+	-	1	IncFII(Y)_1_ps	70312	3	0	0	0	Yersinia pseudotuberculosis	0.982	GCF_001319705.1	Yersinia pseudotuberculosis strain IP32881
GCA_900636705.1	16	ypseudotuberculosis_achtman_3	adk(4);argA(2);aroA(10);glnA(2);thrA(2);tmk(5);trpE(1)	0	n.a.	n.a.	n.a.	0	163	ail;cnf;cpsG;fepE;flgA;flgA;flgB;flgB;flgC;flgC;flgD;flgD;flgE;flgE;flgF;flgG;flgG;flgH;flgH;flgI;flgJ;flgK;flgK;flgL;flgL;flgM;flgN;flhA;flhB;flhB;flhE;fliA;fliB;fliC;fliD;fliE;fliE;fliF;fliF;fliG;fliH;fliI;fliI;fliJ;fliK;fliL;fliM;fliN;fliN;fliO;fliP;fliP;fliQ;fliQ;fliR;fliS;fliT;fliZ;gmd;invA;invB;invC;invC;invD;invD;lafU;motA;pilL;pilM;pilN;pilO;pilP;pilQ;pilR;pilS;pilU;pilV;pla;psaA;psaB;psa…	Adherence (20);Effector_delivery_system (43);Exoenzyme (1);Exotoxin (2);Immune_modulation (14);Invasion (7);Motility (38);Nutritional/Metabolic_factor (12);Others (26)	-	-	+	-	0	n.a.	0	0	0	0	0	Yersinia pseudotuberculosis	0.89	GCF_001319685.1	Yersinia pseudotuberculosis strain IP32921
GCA_902170965.1	16	ypseudotuberculosis_achtman_3	adk(4);argA(2);aroA(10);glnA(2);thrA(2);tmk(5);trpE(1)	0	n.a.	n.a.	n.a.	0	205	ail;cheA;cheB;cheD;cheR;cheW;cheY;cheZ;fepE;flgA;flgA;flgB;flgB;flgC;flgC;flgD;flgD;flgE;flgE;flgF;flgG;flgG;flgH;flgH;flgI;flgJ;flgK;flgK;flgL;flgL;flgM;flgN;flhA;flhB;flhB;flhC;flhD;flhE;fliA;fliB;fliC;fliD;fliD;fliE;fliE;fliF;fliF;fliG;fliH;fliI;fliI;fliJ;fliK;fliL;fliM;fliN;fliN;fliO;fliP;fliP;fliQ;fliQ;fliR;fliS;fliS;fliT;fliZ;invA;invB;invC;lafU;lcrE;lcrG;lcrO;lcrQ;lcrR;lcrV;motA;motA;motB;…	Adherence (16);Effector_delivery_system (86);Exotoxin (1);Immune_modulation (5);Invasion (4);Motility (49);Nutritional/Metabolic_factor (12);Others (32)	+	-	+	-	1	IncFII(Y)_1_ps	105049	3	1	0	0	Yersinia pseudotuberculosis	0.9	GCF_001319705.1	Yersinia pseudotuberculosis strain IP32881
GCA_902171035.1	16	ypseudotuberculosis_achtman_3	adk(4);argA(2);aroA(10);glnA(2);thrA(2);tmk(5);trpE(1)	0	n.a.	n.a.	n.a.	0	213	ail;cheA;cheB;cheD;cheR;cheW;cheY;cheZ;cnf;cpsG;fepE;flgA;flgA;flgB;flgB;flgC;flgC;flgD;flgD;flgE;flgE;flgF;flgG;flgG;flgH;flgH;flgI;flgJ;flgK;flgK;flgL;flgL;flgM;flgN;flhA;flhB;flhB;flhC;flhD;flhE;fliA;fliB;fliC;fliD;fliE;fliE;fliF;fliF;fliG;fliH;fliI;fliI;fliJ;fliK;fliL;fliM;fliN;fliN;fliO;fliP;fliP;fliQ;fliQ;fliR;fliS;fliT;fliZ;gmd;invA;invB;invC;lcrE;lcrG;lcrO;lcrQ;lcrR;lcrV;motA;motB;pilL;pi…	Adherence (19);Effector_delivery_system (89);Exoenzyme (1);Exotoxin (2);Immune_modulation (14);Invasion (4);Motility (49);Nutritional/Metabolic_factor (12);Others (23)	+	-	+	-	1	IncFII(Y)_1_ps	65850	3	0	0	0	Yersinia pseudotuberculosis	0.902	GCF_001319685.1	Yersinia pseudotuberculosis strain IP32921
GCA_902171105.1	16	ypseudotuberculosis_achtman_3	adk(4);argA(2);aroA(10);glnA(2);thrA(2);tmk(5);trpE(1)	0	n.a.	n.a.	n.a.	0	160	ail;cheA;cheB;cheD;cheR;cheW;cheY;cheZ;cnf;cpsG;fepE;flgA;flgA;flgB;flgB;flgC;flgC;flgD;flgD;flgE;flgE;flgF;flgG;flgG;flgH;flgH;flgI;flgJ;flgK;flgL;flgM;flgN;flhA;flhB;flhB;flhC;flhD;flhE;fliA;fliB;fliC;fliD;fliE;fliE;fliF;fliF;fliG;fliH;fliI;fliI;fliJ;fliK;fliL;fliM;fliN;fliN;fliO;fliP;fliP;fliQ;fliQ;fliR;fliS;fliT;fliZ;gmd;invA;invB;invC;lafU;motA;motA;motB;pilL;pilS;pilU;pilV;pla;psaA;psaB;psa…	Adherence (12);Effector_delivery_system (42);Exoenzyme (1);Exotoxin (2);Immune_modulation (14);Invasion (4);Motility (49);Nutritional/Metabolic_factor (12);Others (24)	-	-	+	-	1	IncFII(pseudo)_1_pseudo	52309	2	0	0	0	Yersinia pseudotuberculosis	0.9	GCF_001172325.1	Yersinia pseudotuberculosis strain IP32463
GCA_902172225.1	16	ypseudotuberculosis_achtman_3	adk(4);argA(2);aroA(10);glnA(2);thrA(2);tmk(5);trpE(1)	0	n.a.	n.a.	n.a.	0	160	ail;cheA;cheB;cheD;cheR;cheW;cheY;cheZ;cnf;cpsG;flgA;flgB;flgC;flgD;flgE;flgF;flgG;flgH;flgI;flgJ;flgK;flgK;flgL;flgM;flgN;flhA;flhB;flhB;flhC;flhD;flhE;fliA;fliB;fliC;fliD;fliE;fliE;fliF;fliF;fliG;fliH;fliI;fliI;fliJ;fliK;fliL;fliM;fliN;fliN;fliO;fliP;fliP;fliQ;fliQ;fliR;fliS;fliT;fliZ;gmd;invA;invB;invC;lafU;lcrE;motA;motA;motB;pilL;pilM;pilN;pilO;pilP;pilQ;pilR;pilS;pilU;pilV;pla;psaA;psaB;psa…	Adherence (18);Effector_delivery_system (44);Exoenzyme (1);Exotoxin (2);Immune_modulation (11);Invasion (4);Motility (49);Nutritional/Metabolic_factor (14);Others (17)	-	-	+	-	0	n.a.	57240	1	0	0	0	Yersinia pseudotuberculosis	0.9	GCF_001319705.1	Yersinia pseudotuberculosis strain IP32881
GCA_902172265.1	16	ypseudotuberculosis_achtman_3	adk(4);argA(2);aroA(10);glnA(2);thrA(2);tmk(5);trpE(1)	0	n.a.	n.a.	n.a.	0	213	ail;cheA;cheB;cheD;cheR;cheW;cheY;cheZ;cpsG;flgA;flgA;flgB;flgB;flgC;flgC;flgD;flgD;flgE;flgE;flgF;flgG;flgG;flgH;flgH;flgI;flgJ;flgK;flgK;flgL;flgL;flgM;flgN;flhA;flhB;flhB;flhC;flhD;flhE;fliA;fliB;fliC;fliD;fliE;fliE;fliF;fliF;fliG;fliH;fliI;fliI;fliJ;fliK;fliL;fliM;fliN;fliN;fliO;fliP;fliP;fliQ;fliQ;fliR;fliS;fliT;fliZ;gmd;invA;invB;invC;lafU;lcrE;lcrG;lcrO;lcrQ;lcrR;lcrV;motA;motA;motB;pilL;p…	Adherence (20);Effector_delivery_system (89);Exoenzyme (1);Exotoxin (1);Immune_modulation (11);Invasion (4);Motility (49);Nutritional/Metabolic_factor (11);Others (27)	+	-	+	-	1	IncFII(Y)_1_ps	69500	3	1	0	0	Yersinia pseudotuberculosis	0.895	GCF_001319685.1	Yersinia pseudotuberculosis strain IP32921
GCA_902172315.1	16	ypseudotuberculosis_achtman_3	adk(4);argA(2);aroA(10);glnA(2);thrA(2);tmk(5);trpE(1)	0	n.a.	n.a.	n.a.	0	219	ail;cheA;cheB;cheD;cheR;cheW;cheY;cheZ;cnf;cpsG;fepE;flgA;flgA;flgB;flgB;flgC;flgC;flgD;flgD;flgE;flgE;flgF;flgG;flgG;flgH;flgH;flgI;flgJ;flgK;flgK;flgL;flgL;flgM;flgN;flhA;flhB;flhB;flhC;flhD;flhE;fliA;fliB;fliC;fliD;fliD;fliE;fliE;fliF;fliF;fliG;fliH;fliI;fliI;fliJ;fliK;fliL;fliM;fliN;fliN;fliO;fliP;fliP;fliQ;fliQ;fliR;fliS;fliS;fliT;fliZ;gmd;invA;invB;invC;lafU;lcrE;lcrG;lcrO;lcrQ;lcrR;lcrV;mo…	Adherence (18);Effector_delivery_system (88);Exoenzyme (1);Exotoxin (2);Immune_modulation (12);Invasion (4);Motility (49);Nutritional/Metabolic_factor (12);Others (33)	+	-	+	-	1	IncFII(Y)_1_ps	73853	3	1	0	0	Yersinia pseudotuberculosis	0.944	GCF_001319685.1	Yersinia pseudotuberculosis strain IP32921
GCA_902172335.1	16	ypseudotuberculosis_achtman_3	adk(4);argA(2);aroA(10);glnA(2);thrA(2);tmk(5);trpE(1)	0	n.a.	n.a.	n.a.	0	208	ail;cheA;cheB;cheD;cheR;cheW;cheY;cheZ;cpsG;flgA;flgA;flgB;flgB;flgC;flgC;flgD;flgD;flgE;flgE;flgF;flgG;flgG;flgH;flgH;flgI;flgJ;flgK;flgK;flgL;flgL;flgM;flgN;flhA;flhB;flhB;flhC;flhD;flhE;fliA;fliB;fliC;fliD;fliE;fliE;fliF;fliF;fliG;fliH;fliI;fliI;fliJ;fliK;fliL;fliM;fliN;fliN;fliO;fliP;fliP;fliQ;fliQ;fliR;fliS;fliT;fliZ;gmd;invA;invB;invC;lcrE;lcrG;lcrO;lcrQ;lcrR;lcrV;motA;motB;pilL;pilM;pilN;p…	Adherence (18);Effector_delivery_system (89);Exoenzyme (1);Exotoxin (1);Immune_modulation (11);Invasion (4);Motility (49);Nutritional/Metabolic_factor (12);Others (23)	+	-	+	-	2	IncFII(Y)_1_ps;IncFII(pseudo)_1_pseudo	124436	3	1	7	0	Yersinia pseudotuberculosis	0.869	GCF_001319685.1	Yersinia pseudotuberculosis strain IP32921
GCA_902172375.1	16	ypseudotuberculosis_achtman_3	adk(4);argA(2);aroA(10);glnA(2);thrA(2);tmk(5);trpE(1)	0	n.a.	n.a.	n.a.	0	205	ail;cheA;cheB;cheD;cheR;cheW;cheY;cheZ;cnf;cpsG;flgA;flgA;flgB;flgB;flgC;flgC;flgD;flgD;flgE;flgF;flgG;flgH;flgI;flgJ;flgK;flgL;flgM;flgN;flhA;flhB;flhB;flhC;flhD;flhE;fliA;fliB;fliC;fliD;fliD;fliE;fliE;fliF;fliF;fliG;fliH;fliI;fliI;fliJ;fliK;fliL;fliM;fliN;fliN;fliO;fliP;fliP;fliQ;fliQ;fliR;fliS;fliS;fliT;fliZ;gmd;invA;invB;invC;lafU;lcrE;lcrG;lcrO;lcrQ;lcrR;lcrV;motA;motA;motB;pla;psaA;psaB;psa…	Adherence (10);Effector_delivery_system (90);Exoenzyme (1);Exotoxin (2);Immune_modulation (11);Invasion (4);Motility (49);Nutritional/Metabolic_factor (12);Others (26)	+	-	-	-	1	IncFII(Y)_1_ps	66149	3	0	0	0	Yersinia pseudotuberculosis	0.906	GCF_001319705.1	Yersinia pseudotuberculosis strain IP32881
GCA_902172745.1	16	ypseudotuberculosis_achtman_3	adk(4);argA(2);aroA(10);glnA(2);thrA(2);tmk(5);trpE(1)	0	n.a.	n.a.	n.a.	0	208	ail;cheA;cheB;cheD;cheR;cheW;cheY;cheZ;cpsG;fepE;flgA;flgA;flgB;flgB;flgC;flgC;flgD;flgD;flgE;flgE;flgF;flgG;flgG;flgH;flgH;flgI;flgJ;flgK;flgL;flgM;flgN;flhA;flhB;flhB;flhC;flhD;flhE;fliA;fliB;fliC;fliD;fliE;fliE;fliF;fliF;fliG;fliH;fliI;fliI;fliJ;fliK;fliL;fliM;fliN;fliN;fliO;fliP;fliP;fliQ;fliQ;fliR;fliS;fliT;fliZ;gmd;invA;invB;invC;lafU;lcrE;lcrG;lcrO;lcrQ;lcrR;lcrV;motA;motA;motB;pilL;pilM;p…	Adherence (15);Effector_delivery_system (91);Exoenzyme (1);Exotoxin (1);Immune_modulation (11);Invasion (4);Motility (49);Nutritional/Metabolic_factor (12);Others (24)	+	-	+	-	2	IncFII(Y)_1_ps;pIP31758(p153)_1_p153	70855	4	0	0	0	Yersinia pseudotuberculosis	0.949	GCF_001172325.1	Yersinia pseudotuberculosis strain IP32463
GCA_902173035.1	16	ypseudotuberculosis_achtman_3	adk(4);argA(2);aroA(10);glnA(2);thrA(2);tmk(5);trpE(1)	0	n.a.	n.a.	n.a.	0	147	ail;cheA;cheB;cheD;cheR;cheW;cheY;cheZ;fepE;flgA;flgA;flgB;flgB;flgC;flgC;flgD;flgD;flgE;flgE;flgF;flgG;flgG;flgH;flgH;flgI;flgJ;flgK;flgL;flgM;flgN;flhA;flhB;flhB;flhC;flhD;flhE;fliA;fliB;fliC;fliD;fliE;fliE;fliF;fliF;fliG;fliH;fliI;fliI;fliJ;fliK;fliL;fliM;fliN;fliN;fliO;fliP;fliP;fliQ;fliQ;fliR;fliS;fliT;fliZ;invA;invB;invC;lafU;motA;motA;motB;pilL;pilS;pilU;pilV;pla;psaA;psaB;psaC;psaE;psaF;s…	Adherence (12);Effector_delivery_system (41);Exoenzyme (1);Exotoxin (1);Immune_modulation (3);Invasion (4);Motility (49);Nutritional/Metabolic_factor (12);Others (24)	-	-	+	-	0	n.a.	0	0	0	0	0	Yersinia pseudotuberculosis	0.936	GCF_001172325.1	Yersinia pseudotuberculosis strain IP32463
25-YE00352	16	ypseudotuberculosis_achtman_3	adk(4);argA(2);aroA(10);glnA(2);thrA(2);tmk(5);trpE(1)	0	n.a.	n.a.	n.a.	0	161	ail;cheA;cheB;cheD;cheR;cheW;cheY;cheZ;cnf;cpsG;fepE;flgA;flgB;flgC;flgD;flgE;flgF;flgG;flgH;flgI;flgJ;flgK;flgK;flgL;flgM;flgN;flhA;flhB;flhB;flhC;flhD;flhE;fliA;fliB;fliC;fliD;fliE;fliE;fliF;fliF;fliG;fliH;fliI;fliI;fliJ;fliK;fliL;fliM;fliN;fliN;fliO;fliP;fliP;fliQ;fliQ;fliR;fliS;fliT;fliZ;gmd;invA;invB;invC;lafU;motA;motA;motB;pilL;pilM;pilN;pilO;pilP;pilQ;pilR;pilS;pilU;pilV;pla;psaA;psaB;psa…	Adherence (18);Effector_delivery_system (42);Exoenzyme (1);Exotoxin (2);Immune_modulation (14);Invasion (4);Motility (49);N/A (2);Nutritional/Metabolic_factor (12);Others (17)	-	-	+	-	0	n.a.	0	0	0	0	0	Yersinia pseudotuberculosis	0.908	GCF_001319705.1	Yersinia pseudotuberculosis strain IP32881
24-YE00283	16	ypseudotuberculosis_achtman_3	adk(4);argA(2);aroA(10);glnA(2);thrA(2);tmk(5);trpE(1)	0	n.a.	n.a.	n.a.	0	208	ail;cheA;cheB;cheD;cheR;cheW;cheY;cheZ;cnf;cpsG;fepE;flgA;flgA;flgB;flgB;flgC;flgC;flgD;flgD;flgE;flgE;flgF;flgG;flgG;flgH;flgH;flgI;flgJ;flgK;flgK;flgL;flgL;flgM;flgN;flhA;flhB;flhB;flhC;flhD;flhE;fliA;fliB;fliC;fliD;fliE;fliE;fliF;fliF;fliG;fliH;fliI;fliI;fliJ;fliK;fliL;fliM;fliN;fliN;fliO;fliP;fliP;fliQ;fliQ;fliR;fliS;fliT;fliZ;gmd;invA;invB;invC;invD;lafU;lcrE;lcrG;lcrO;lcrQ;lcrR;lcrV;motA;mo…	Adherence (8);Effector_delivery_system (89);Exoenzyme (1);Exotoxin (2);Immune_modulation (14);Invasion (5);Motility (49);N/A (2);Nutritional/Metabolic_factor (11);Others (27)	+	-	-	-	1	IncFII(Y)_1	95393	4	0	0	0	Yersinia pseudotuberculosis	0.92	GCF_001319705.1	Yersinia pseudotuberculosis strain IP32881
24-YE00284	16	ypseudotuberculosis_achtman_3	adk(4);argA(2);aroA(10);glnA(2);thrA(2);tmk(5);trpE(1)	0	n.a.	n.a.	n.a.	0	172	ail;cheA;cheB;cheD;cheR;cheW;cheY;cheZ;cnf;cpsG;fepE;flgA;flgA;flgB;flgB;flgC;flgC;flgD;flgD;flgE;flgF;flgG;flgH;flgI;flgJ;flgK;flgL;flgM;flgN;flhA;flhB;flhB;flhC;flhD;flhE;fliA;fliB;fliC;fliD;fliD;fliE;fliE;fliF;fliF;fliG;fliH;fliI;fliI;fliJ;fliK;fliL;fliM;fliN;fliN;fliO;fliP;fliP;fliQ;fliQ;fliR;fliS;fliS;fliT;fliZ;gmd;invA;invB;invC;lafU;motA;motA;motB;pilL;pilM;pilN;pilO;pilP;pilQ;pilR;pilS;pi…	Adherence (18);Effector_delivery_system (44);Exoenzyme (1);Exotoxin (2);Immune_modulation (14);Invasion (4);Motility (49);N/A (2);Nutritional/Metabolic_factor (12);Others (26)	-	-	+	-	1	FII(Cf)_1	64152	1	1	7	0	Yersinia pseudotuberculosis	0.926	GCF_001319685.1	Yersinia pseudotuberculosis strain IP32921
24-YE00317	16	ypseudotuberculosis_achtman_3	adk(4);argA(2);aroA(10);glnA(2);thrA(2);tmk(5);trpE(1)	0	n.a.	n.a.	n.a.	0	168	ail;cheA;cheB;cheD;cheR;cheW;cheY;cheZ;cnf;cpsG;fepE;flgA;flgA;flgB;flgB;flgC;flgC;flgD;flgD;flgE;flgE;flgF;flgG;flgG;flgH;flgH;flgI;flgJ;flgK;flgK;flgL;flgL;flgM;flgN;flhA;flhB;flhB;flhC;flhD;flhE;fliA;fliB;fliC;fliD;fliE;fliE;fliF;fliF;fliG;fliH;fliI;fliI;fliJ;fliK;fliL;fliM;fliN;fliN;fliO;fliP;fliP;fliQ;fliQ;fliR;fliS;fliT;fliZ;gmd;invA;invB;invC;motA;motB;pilL;pilM;pilN;pilO;pilP;pilQ;pilR;pi…	Adherence (18);Effector_delivery_system (43);Exoenzyme (1);Exotoxin (2);Immune_modulation (14);Invasion (4);Motility (49);N/A (2);Nutritional/Metabolic_factor (12);Others (23)	-	-	+	-	0	n.a.	1590	0	0	0	0	Yersinia pseudotuberculosis	0.889	GCF_001319685.1	Yersinia pseudotuberculosis strain IP32921
24-YE00318	16	ypseudotuberculosis_achtman_3	adk(4);argA(2);aroA(10);glnA(2);thrA(2);tmk(5);trpE(1)	0	n.a.	n.a.	n.a.	0	173	ail;cheA;cheB;cheD;cheR;cheW;cheY;cheZ;cnf;cpsG;fepE;flgA;flgA;flgB;flgB;flgC;flgC;flgD;flgD;flgE;flgF;flgG;flgH;flgI;flgJ;flgK;flgL;flgM;flgN;flhA;flhB;flhB;flhC;flhD;flhE;fliA;fliB;fliC;fliD;fliD;fliE;fliE;fliF;fliF;fliG;fliH;fliI;fliI;fliJ;fliK;fliL;fliM;fliN;fliN;fliO;fliP;fliP;fliQ;fliQ;fliR;fliS;fliS;fliT;fliZ;gmd;invA;invB;invC;invD;lafU;motA;motA;motB;pilL;pilM;pilN;pilO;pilP;pilQ;pilR;pi…	Adherence (18);Effector_delivery_system (44);Exoenzyme (1);Exotoxin (2);Immune_modulation (14);Invasion (5);Motility (49);N/A (2);Nutritional/Metabolic_factor (12);Others (26)	-	-	+	-	0	n.a.	69859	1	0	0	0	Yersinia pseudotuberculosis	0.932	GCF_001319705.1	Yersinia pseudotuberculosis strain IP32881
23-YE00460	16	ypseudotuberculosis_achtman_3	adk(4);argA(2);aroA(10);glnA(2);thrA(2);tmk(5);trpE(1)	0	n.a.	n.a.	n.a.	0	220	ail;cheA;cheB;cheD;cheR;cheW;cheY;cheZ;cnf;cpsG;fepE;flgA;flgA;flgB;flgB;flgC;flgC;flgD;flgD;flgE;flgF;flgG;flgH;flgI;flgJ;flgK;flgL;flgM;flgN;flhA;flhB;flhB;flhC;flhD;flhE;fliA;fliB;fliC;fliD;fliD;fliE;fliE;fliF;fliF;fliG;fliH;fliI;fliI;fliJ;fliK;fliL;fliM;fliN;fliN;fliO;fliP;fliP;fliQ;fliQ;fliR;fliS;fliS;fliT;fliZ;gmd;invA;invB;invC;lafU;lcrE;lcrG;lcrO;lcrQ;lcrR;lcrV;motA;motA;motB;pilL;pilM;pi…	Adherence (20);Effector_delivery_system (90);Exoenzyme (1);Exotoxin (2);Immune_modulation (14);Invasion (4);Motility (49);N/A (2);Nutritional/Metabolic_factor (12);Others (26)	+	-	+	-	1	IncFII(Y)_1	68689	3	0	0	0	Yersinia pseudotuberculosis	0.951	GCF_001319705.1	Yersinia pseudotuberculosis strain IP32881
24-YE00221	16	ypseudotuberculosis_achtman_3	adk(4);argA(2);aroA(10);glnA(2);thrA(2);tmk(5);trpE(1)	0	n.a.	n.a.	n.a.	0	218	ail;cheA;cheB;cheD;cheR;cheW;cheY;cheZ;cnf;cpsG;fepE;flgA;flgA;flgB;flgB;flgC;flgC;flgD;flgD;flgE;flgF;flgG;flgH;flgI;flgJ;flgK;flgL;flgM;flgN;flhA;flhB;flhB;flhC;flhD;flhE;fliA;fliB;fliC;fliD;fliD;fliE;fliE;fliF;fliF;fliG;fliH;fliI;fliI;fliJ;fliK;fliL;fliM;fliN;fliN;fliO;fliP;fliP;fliQ;fliQ;fliR;fliS;fliS;fliT;fliZ;gmd;invA;invB;invC;lafU;lcrE;lcrG;lcrO;lcrQ;lcrR;lcrV;motA;motA;motB;pilL;pilM;pi…	Adherence (18);Effector_delivery_system (90);Exoenzyme (1);Exotoxin (2);Immune_modulation (14);Invasion (4);Motility (49);N/A (2);Nutritional/Metabolic_factor (12);Others (26)	+	-	+	-	1	IncFII(Y)_1	65620	3	0	0	0	Yersinia pseudotuberculosis	0.939	GCF_001319705.1	Yersinia pseudotuberculosis strain IP32881
24-YE00223	16	ypseudotuberculosis_achtman_3	adk(4);argA(2);aroA(10);glnA(2);thrA(2);tmk(5);trpE(1)	0	n.a.	n.a.	n.a.	0	218	ail;cheA;cheB;cheD;cheR;cheW;cheY;cheZ;cnf;cpsG;fepE;flgA;flgA;flgB;flgB;flgC;flgC;flgD;flgD;flgE;flgF;flgG;flgH;flgI;flgJ;flgK;flgL;flgM;flgN;flhA;flhB;flhB;flhC;flhD;flhE;fliA;fliB;fliC;fliD;fliD;fliE;fliE;fliF;fliF;fliG;fliH;fliI;fliI;fliJ;fliK;fliL;fliM;fliN;fliN;fliO;fliP;fliP;fliQ;fliQ;fliR;fliS;fliS;fliT;fliZ;gmd;invA;invB;invC;lafU;lcrE;lcrG;lcrO;lcrQ;lcrR;lcrV;motA;motA;motB;pilL;pilM;pi…	Adherence (18);Effector_delivery_system (90);Exoenzyme (1);Exotoxin (2);Immune_modulation (14);Invasion (4);Motility (49);N/A (2);Nutritional/Metabolic_factor (12);Others (26)	+	-	+	-	1	IncFII(Y)_1	65302	3	0	0	0	Yersinia pseudotuberculosis	0.94	GCF_001319705.1	Yersinia pseudotuberculosis strain IP32881
24-YE00268	16	ypseudotuberculosis_achtman_3	adk(4);argA(2);aroA(10);glnA(2);thrA(2);tmk(5);trpE(1)	0	n.a.	n.a.	n.a.	0	179	ail;cheA;cheB;cheD;cheR;cheW;cheY;cheZ;cnf;cpsG;fepE;flgA;flgA;flgB;flgB;flgC;flgC;flgD;flgD;flgE;flgE;flgF;flgG;flgG;flgH;flgH;flgI;flgJ;flgK;flgK;flgL;flgL;flgM;flgN;flhA;flhB;flhB;flhC;flhD;flhE;fliA;fliB;fliC;fliD;fliD;fliE;fliE;fliF;fliF;fliG;fliH;fliI;fliI;fliJ;fliK;fliL;fliM;fliN;fliN;fliO;fliP;fliP;fliQ;fliQ;fliR;fliS;fliS;fliT;fliZ;gmd;invA;invB;invC;lafU;motA;motA;motB;pilL;pilM;pilN;pi…	Adherence (19);Effector_delivery_system (43);Exoenzyme (1);Exotoxin (2);Immune_modulation (14);Invasion (4);Motility (49);N/A (2);Nutritional/Metabolic_factor (12);Others (33)	-	-	+	-	0	n.a.	0	0	0	0	0	Yersinia pseudotuberculosis	0.969	GCF_001319685.1	Yersinia pseudotuberculosis strain IP32921
23-YE00077	16	ypseudotuberculosis_achtman_3	adk(4);argA(2);aroA(10);glnA(2);thrA(2);tmk(5);trpE(1)	0	n.a.	n.a.	n.a.	0	162	ail;cheA;cheB;cheD;cheR;cheW;cheY;cheZ;cnf;cpsG;fepE;flgA;flgA;flgB;flgB;flgC;flgC;flgD;flgD;flgE;flgE;flgF;flgG;flgG;flgH;flgH;flgI;flgJ;flgK;flgL;flgM;flgN;flhA;flhB;flhB;flhC;flhD;flhE;fliA;fliB;fliC;fliD;fliE;fliE;fliF;fliF;fliG;fliH;fliI;fliI;fliJ;fliK;fliL;fliM;fliN;fliN;fliO;fliP;fliP;fliQ;fliQ;fliR;fliS;fliT;fliZ;gmd;invA;invB;invC;lafU;motA;motA;motB;pilL;pilS;pilU;pilV;pla;psaA;psaB;psa…	Adherence (12);Effector_delivery_system (42);Exoenzyme (1);Exotoxin (2);Immune_modulation (14);Invasion (4);Motility (49);N/A (2);Nutritional/Metabolic_factor (12);Others (24)	-	-	+	-	0	n.a.	0	0	0	0	0	Yersinia pseudotuberculosis	0.925	GCF_001172325.1	Yersinia pseudotuberculosis strain IP32463
23-YE00151	16	ypseudotuberculosis_achtman_3	adk(4);argA(2);aroA(10);glnA(2);thrA(2);tmk(5);trpE(1)	0	n.a.	n.a.	n.a.	0	218	ail;cheA;cheB;cheD;cheR;cheW;cheY;cheZ;cnf;cpsG;fepE;flgA;flgA;flgB;flgB;flgC;flgC;flgD;flgD;flgE;flgF;flgG;flgH;flgI;flgJ;flgK;flgL;flgM;flgN;flhA;flhB;flhB;flhC;flhD;flhE;fliA;fliB;fliC;fliD;fliD;fliE;fliE;fliF;fliF;fliG;fliH;fliI;fliI;fliJ;fliK;fliL;fliM;fliN;fliN;fliO;fliP;fliP;fliQ;fliQ;fliR;fliS;fliS;fliT;fliZ;gmd;invA;invB;invC;lafU;lcrE;lcrG;lcrO;lcrQ;lcrR;lcrV;motA;motA;motB;pilL;pilM;pi…	Adherence (18);Effector_delivery_system (90);Exoenzyme (1);Exotoxin (2);Immune_modulation (14);Invasion (4);Motility (49);N/A (2);Nutritional/Metabolic_factor (12);Others (26)	+	-	+	-	1	IncFII(Y)_1	132996	4	0	0	0	Yersinia pseudotuberculosis	0.94	GCF_001319705.1	Yersinia pseudotuberculosis strain IP32881
23-YE00158	16	ypseudotuberculosis_achtman_3	adk(4);argA(2);aroA(10);glnA(2);thrA(2);tmk(5);trpE(1)	0	n.a.	n.a.	n.a.	0	216	ail;cheA;cheB;cheD;cheR;cheW;cheY;cheZ;cnf;cpsG;fepE;flgA;flgA;flgB;flgB;flgC;flgC;flgD;flgD;flgE;flgE;flgF;flgG;flgH;flgI;flgJ;flgK;flgK;flgL;flgL;flgM;flgN;flhA;flhB;flhB;flhC;flhD;flhE;fliA;fliB;fliC;fliD;fliE;fliE;fliF;fliF;fliG;fliH;fliI;fliI;fliJ;fliK;fliL;fliM;fliN;fliN;fliO;fliP;fliP;fliQ;fliQ;fliR;fliS;fliT;fliZ;gmd;invA;invB;invC;lafU;lcrE;lcrG;lcrO;lcrQ;lcrR;lcrV;motA;motA;motB;pilL;pi…	Adherence (18);Effector_delivery_system (90);Exoenzyme (1);Exotoxin (2);Immune_modulation (14);Invasion (4);Motility (49);N/A (2);Nutritional/Metabolic_factor (12);Others (24)	+	-	+	-	1	IncFII(Y)_1	135919	4	0	0	0	Yersinia pseudotuberculosis	0.888	GCF_001319685.1	Yersinia pseudotuberculosis strain IP32921
23-YE00205	16	ypseudotuberculosis_achtman_3	adk(4);argA(2);aroA(10);glnA(2);thrA(2);tmk(5);trpE(1)	0	n.a.	n.a.	n.a.	0	218	ail;cheA;cheB;cheD;cheR;cheW;cheY;cheZ;cnf;cpsG;fepE;flgA;flgA;flgB;flgB;flgC;flgC;flgD;flgD;flgE;flgF;flgG;flgH;flgI;flgJ;flgK;flgL;flgM;flgN;flhA;flhB;flhB;flhC;flhD;flhE;fliA;fliB;fliC;fliD;fliD;fliE;fliE;fliF;fliF;fliG;fliH;fliI;fliI;fliJ;fliK;fliL;fliM;fliN;fliN;fliO;fliP;fliP;fliQ;fliQ;fliR;fliS;fliS;fliT;fliZ;gmd;invA;invB;invC;lafU;lcrE;lcrG;lcrO;lcrQ;lcrR;lcrV;motA;motA;motB;pilL;pilM;pi…	Adherence (18);Effector_delivery_system (90);Exoenzyme (1);Exotoxin (2);Immune_modulation (14);Invasion (4);Motility (49);N/A (2);Nutritional/Metabolic_factor (12);Others (26)	+	-	+	-	1	IncFII(Y)_1	68473	3	0	0	0	Yersinia pseudotuberculosis	0.94	GCF_001319705.1	Yersinia pseudotuberculosis strain IP32881
18-YE00011	16	ypseudotuberculosis_achtman_3	adk(4);argA(2);aroA(10);glnA(2);thrA(2);tmk(5);trpE(1)	0	n.a.	n.a.	n.a.	0	218	ail;cheA;cheB;cheD;cheR;cheW;cheY;cheZ;cnf;cpsG;fepE;flgA;flgA;flgB;flgB;flgC;flgC;flgD;flgD;flgE;flgF;flgG;flgH;flgI;flgJ;flgK;flgL;flgM;flgN;flhA;flhB;flhB;flhC;flhD;flhE;fliA;fliB;fliC;fliD;fliD;fliE;fliE;fliF;fliF;fliG;fliH;fliI;fliI;fliJ;fliK;fliL;fliM;fliN;fliN;fliO;fliP;fliP;fliQ;fliQ;fliR;fliS;fliS;fliT;fliZ;gmd;invA;invB;invC;lafU;lcrE;lcrG;lcrO;lcrQ;lcrR;lcrV;motA;motA;motB;pilL;pilM;pi…	Adherence (18);Effector_delivery_system (90);Exoenzyme (1);Exotoxin (2);Immune_modulation (14);Invasion (4);Motility (49);N/A (2);Nutritional/Metabolic_factor (12);Others (26)	+	-	+	-	1	IncFII(Y)_1	132622	4	0	0	0	Yersinia pseudotuberculosis	0.951	GCF_001319705.1	Yersinia pseudotuberculosis strain IP32881
19-YE00067	16	ypseudotuberculosis_achtman_3	adk(4);argA(2);aroA(10);glnA(2);thrA(2);tmk(5);trpE(1)	0	n.a.	n.a.	n.a.	0	220	ail;cheA;cheB;cheD;cheR;cheW;cheY;cheZ;cnf;cpsG;fepE;flgA;flgA;flgB;flgB;flgC;flgC;flgD;flgD;flgE;flgF;flgG;flgH;flgI;flgJ;flgK;flgL;flgM;flgN;flhA;flhB;flhB;flhC;flhD;flhE;fliA;fliB;fliC;fliD;fliD;fliE;fliE;fliF;fliF;fliG;fliH;fliI;fliI;fliJ;fliK;fliL;fliM;fliN;fliN;fliO;fliP;fliP;fliQ;fliQ;fliR;fliS;fliS;fliT;fliZ;gmd;invA;invB;invC;invC;invD;lafU;lcrE;lcrG;lcrO;lcrQ;lcrR;lcrV;motA;motA;motB;pi…	Adherence (18);Effector_delivery_system (90);Exoenzyme (1);Exotoxin (2);Immune_modulation (14);Invasion (6);Motility (49);N/A (2);Nutritional/Metabolic_factor (12);Others (26)	+	-	+	-	1	IncFII(Y)_1	133105	4	0	0	0	Yersinia pseudotuberculosis	0.952	GCF_001319705.1	Yersinia pseudotuberculosis strain IP32881
19-YE00056	16	ypseudotuberculosis_achtman_3	adk(4);argA(2);aroA(10);glnA(2);thrA(2);tmk(5);trpE(1)	0	n.a.	n.a.	n.a.	0	215	ail;cheA;cheB;cheD;cheR;cheW;cheY;cheZ;cnf;cpsG;fepE;flgA;flgA;flgB;flgB;flgC;flgC;flgD;flgD;flgE;flgE;flgF;flgG;flgG;flgH;flgH;flgI;flgJ;flgK;flgK;flgL;flgL;flgM;flgN;flhA;flhB;flhB;flhC;flhD;flhE;fliA;fliB;fliC;fliD;fliE;fliE;fliF;fliF;fliG;fliH;fliI;fliI;fliJ;fliK;fliL;fliM;fliN;fliN;fliO;fliP;fliP;fliQ;fliQ;fliR;fliS;fliT;fliZ;gmd;invA;invB;invC;invD;lcrE;lcrG;lcrO;lcrQ;lcrR;lcrV;motA;motB;pi…	Adherence (18);Effector_delivery_system (89);Exoenzyme (1);Exotoxin (2);Immune_modulation (14);Invasion (5);Motility (49);N/A (2);Nutritional/Metabolic_factor (12);Others (23)	+	-	+	-	1	IncFII(Y)_1	69769	3	0	0	0	Yersinia pseudotuberculosis	0.902	GCF_001319685.1	Yersinia pseudotuberculosis strain IP32921
20-YE00031	16	ypseudotuberculosis_achtman_3	adk(4);argA(2);aroA(10);glnA(2);thrA(2);tmk(5);trpE(1)	0	n.a.	n.a.	n.a.	0	167	ail;cheA;cheB;cheD;cheR;cheW;cheY;cheZ;cnf;cpsG;fepE;flgA;flgB;flgC;flgD;flgE;flgF;flgG;flgH;flgI;flgJ;flgK;flgL;flgM;flgN;flhA;flhB;flhB;flhC;flhD;flhE;fliA;fliB;fliC;fliD;fliD;fliE;fliE;fliF;fliF;fliG;fliH;fliI;fliI;fliJ;fliK;fliL;fliM;fliN;fliN;fliO;fliP;fliP;fliQ;fliQ;fliR;fliS;fliS;fliT;fliZ;gmd;invA;invB;invC;invD;invD;lafU;motA;motA;motB;pilL;pilM;pilN;pilO;pilP;pilQ;pilR;pilS;pilU;pilV;pl…	Adherence (18);Effector_delivery_system (43);Exoenzyme (1);Exotoxin (2);Immune_modulation (14);Invasion (6);Motility (49);N/A (2);Nutritional/Metabolic_factor (12);Others (20)	-	-	+	-	0	n.a.	73975	1	1	0	0	Yersinia pseudotuberculosis	0.97	GCF_001319705.1	Yersinia pseudotuberculosis strain IP32881
Abbraviation: n.a., not applicapble
